# Supplementary material for: B cell depletion therapy upregulates Dkk-1 skin expression in patients with systemic sclerosis: association with enhanced resolution of skin fibrosis
Source: Arthritis Res Ther. 2016 May 21;18:118. doi: 10.1186/s13075-016-1017-y (PMC4875588; doi:10.1186/s13075-016-1017-y)
Supplement: Additional file 1: Figures S1-S3. — In the baseline biopsy (A and B) Dkk-1 is not expressed in epidermis (black arrow), appendices (green arrow) and spindle-like cells (red arrows). In the follow up biopsy (C and D) there is clear expression of Dkk-1 in epidermis (black arrow), appendices (green arrow) and spindle-like cells (red arrows). All three patients responded to RTX treatment. Streptavidin biotin peroxidase (A and D × 20, B and E × 400) (ZIP 5323 kb) [file 13075_2016_1017_MOESM1_ESM.zip]

Archive with 3 entries (3 files):
- Sup Figure 1_RTX-Dkk+.tif
- Sup Figure 2_RTX-Dkk+.tif
- Sup Figure 3_RTX-Dkk+.tif
