# Supplementary material for: B cell depletion therapy upregulates Dkk-1 skin expression in patients with systemic sclerosis: association with enhanced resolution of skin fibrosis
Source: Arthritis Res Ther. 2016 May 21;18:118. doi: 10.1186/s13075-016-1017-y (PMC4875588; doi:10.1186/s13075-016-1017-y)
Supplement: Additional file 2: Figures S4-S6. — Dkk-1 is not expressed in epidermis (black arrow), appendices (green arrow) and spindle-like cells (red arrows) prior to (A and B) and following RTX treatment (D and E). These patients did not respond to RTX treatment. Streptavidin biotin peroxidase (A and D × 20, B and E × 400) (ZIP 5591 kb) [file 13075_2016_1017_MOESM2_ESM.zip]

Archive with 3 entries (3 files):
- Sup Figure 4_RTX_Dkk-.tif
- Sup Figure 5_RTX_Dkk-.tif
- Sup Figure 6_RTX-Dkk-.tif
