# Supplementary material for: B cell depletion therapy upregulates Dkk-1 skin expression in patients with systemic sclerosis: association with enhanced resolution of skin fibrosis
Source: Arthritis Res Ther. 2016 May 21;18:118. doi: 10.1186/s13075-016-1017-y (PMC4875588; doi:10.1186/s13075-016-1017-y)
Supplement: Additional file 4: Figures S8-S10. — Dkk-1 is not expressed in epidermis (black arrow), appendices (green arrow) and spindle-like cells (red arrows) in the control patient group at baseline (A and B) and follow up biopsies (D and E). Streptavidin biotin peroxidase (A and D × 20, B and E × 400) (ZIP 5018 kb) [file 13075_2016_1017_MOESM4_ESM.zip]

Archive with 3 entries (3 files):
- Sup Figure 10_SSc_Cnt3.tif
- Sup Figure 8_SSc_Cnt1.tif
- Sup Figure 9-SSc_Cnt2.tif
